# Supplementary material for: The Inflammatory Factor SNP May Serve as a Promising Biomarker for Acitretin to Alleviate Secondary Failure of Response to TNF-a Monoclonal Antibodies in Psoriasis
Source: Front Pharmacol. 2022 Jun 24;13:937490. doi: 10.3389/fphar.2022.937490 (PMC9263382; doi:10.3389/fphar.2022.937490)
Supplement: Supplementary file 1 [file Table1.xlsx]

## Sheet: Sheet1
		SNP_ID	前引物	后引物	扩增子大小	延伸引物
		rs763780	ACGTTGGATGGAAGGTGCTGGTGACTGTTG	ACGTTGGATGCTTCAGCTGAGTGGATATGC	106	CCCCTGTCATCCACC
		rs4819554	ACGTTGGATGCAACTTACCTGGTCTGTGAG	ACGTTGGATGATTCGCTGGCGACAGCTTC	120	AGACTGTGTCCCAGC
		rs11209032	ACGTTGGATGAGGGTGTTTTCTTCAAGCTG	ACGTTGGATGCAATTCCTCCCTACATCACC	103	CCAATTCTTCCATCTGC
		rs6887695	ACGTTGGATGTGTGCTTCTCGGTAAGTCAG	ACGTTGGATGGTCACAAGCGTAGTAAATGG	117	GCAGTGTAGTGTAGTGGT
		rs11209026	ACGTTGGATGGAGAGTTTGGCATGGGTAAG	ACGTTGGATGGACAACAGAGGAGACATTGG	291	TGCAAAAACCTACCCAGTT
		rs3212227	ACGTTGGATGGAGAGCTGGAAAATCTATAC	ACGTTGGATGGGATCACAATGATATCTTTGC	114	gTCAATGAGCATTTAGCATC
		rs10484879	ACGTTGGATGAGTAGCACCAACAGCACTTC	ACGTTGGATGGTGAAACTCATCGTGAAGTC	120	TCTATAGCTCTTTCTTCCAAT
		rs1800795	ACGTTGGATGAGCCTCAATGACGACCTAAG	ACGTTGGATGGATTGTGCAATGTGACGTCC	98	tttcaCCCTAGTTGTGTCTTGC
		rs2201841	ACGTTGGATGTGCCTGGCCTATGATTATGC	ACGTTGGATGATTTCAGCCCAGTGGTTGTG	187	CCTATGATTATGCTTTTTCTTGA
